# Supplementary material for: Dietary Glycemic Load and Plasma Amyloid-β Biomarkers of Alzheimer’s Disease
Source: Nutrients. 2022 Jun 15;14(12):2485. doi: 10.3390/nu14122485 (PMC9230608; doi:10.3390/nu14122485)
Supplement: Supplementary file 1 [file nutrients-14-02485-s001.zip]

Archive with 1 entries (1 files):
- nutrients-1701753-supplementary.pdf
